# Supplementary material for: Evaluation of CDK9 Inhibition by Dinaciclib in Combination with Apoptosis Modulating izTRAIL for the Treatment of Colorectal Cancer
Source: Biomedicines. 2023 Mar 16;11(3):928. doi: 10.3390/biomedicines11030928 (PMC10045754; doi:10.3390/biomedicines11030928)
Supplement: Supplementary file 1 [file biomedicines-11-00928-s001.zip]

Archive with 1 entries (1 files):
- biomedicines-2084672-supplementary.pdf
